# Supplementary material for: National diagnostic reference levels for digital diagnostic and screening mammography in Uganda
Source: PLoS One. 2024 Aug 29;19(8):e0294541. doi: 10.1371/journal.pone.0294541 (PMC11361431; doi:10.1371/journal.pone.0294541)
Supplement: S2 Appendix — (XLSX) [file pone.0294541.s002.xlsx]

## Sheet: DATA FOR NDRL
S.NO	Mammo type	AGE (YRS)	HOSPITAL	RCC kVp	LCC kVp	MEAN kVp CC	RMLO kVp	LMLO kVp	MEAN kVp MLO	RCC mAs	LCC mAs	MEAN mAs CC	RMLO mAs	LMLO mAs	MEAN mAs MLO	RCC BCF(N)	LCC BCF(N)	MEAN BCF(N) CC	RMLO BCF(N)	LMLO BCF(N)	MEAN BCF(N) MLO	RCC CBT(mm)	LCC CBT(mm)	MEAN CBT(mm) CC	RMLO CBT(mm)	LMLO CBT(mm)	MEAN CBT(mm) MLO	ALL-MEAN CBT(mm)	RCC ESD(mGy)	LCC ESD(mGy)	MEAN ESD CC(mGy)	RMLO ESD(mGy)	LMLO ESD(mGy)	MEAN ESD(mGy) MLO	RCC AGD(mGy)	LCC AGD(mGy)	MEAN AGD(mGy) CC	RMLO AGD	LMLO AGD(mGy)	MEAN AGD (mGy)MLO	ALL-MEAN AGD (mGy)
1	Screening	42	A	28	28	28	29	29	29	69.6	77.6	73.6	86	99	92.5	100	120	110	200	200	200	34	40	37	49	53	51	44	3.22	3.66	3.44	4.56	5.32	4.94	1.34	1.33	1.335	1.47	1.61	1.54	1.4375
2	Screening	64	A	29	28	28.5	29	29	29	92	83	87.5	110	92	101	60	130	95	160	160	160	48	46	47	59	53	56	51.5	4.86	4	4.43	6.03	4.94	5.485	1.68	1.41	1.545	1.8	1.61	1.705	1.625
3	Screening	43	A	29	29	29	29	29	29	96	90	93	102	15	58.5	40	50	45	40	60	50	43	43	43	43	52	47.5	45.25	4.98	4.67	4.825	5.3	6.15	5.725	1.72	1.62	1.67	1.82	1.87	1.845	1.7575
4	Screening	46	A	29	29	29	29	29	29	108	106	107	111	132	121.5	80	70	75	90	60	75	48	47	47.5	51	59	55	51.25	5.7	5.58	5.64	5.92	7.24	6.58	1.82	1.81	1.815	1.82	2	1.91	1.8625
5	Screening	51	A	30	29	29.5	29	29	29	150	139	144.5	136	160	148	50	70	60	160	70	115	52	50	51	47	54	50.5	50.75	8.68	7.39	8.035	7.16	8.62	7.89	2.8	2.42	2.61	2.42	2.67	2.545	2.5775
6	Screening	37	A	28	28	28	28	29	28.5	85	78.4	81.7	81	100	90.5	60	120	90	60	50	55	33	33	33	31	39	35	34	3.92	3.61	3.765	3.71	5.12	4.415	1.63	1.52	1.575	1.61	1.87	1.74	1.6575
7	Screening	45	A	29	29	29	29	29	29	100	98	99	95	99	97	30	30	30	100	110	105	50	49	49.5	47	47	47	48.25	5.32	5.19	5.255	5	5.21	5.105	1.67	1.65	1.66	1.63	1.7	1.665	1.6625
8	Screening	45	A	29	29	29	29	29	29	102	117	109.5	126	129	127.5	60	60	60	80	130	105	54	57	55.5	62	63	62.5	59	5.5	6.37	5.935	6.98	7.17	7.075	1.64	1.82	1.73	1.87	1.89	1.88	1.805
9	Screening	54	A	28	28	28	29	29	29	75	74.4	74.7	93	89	91	90	70	80	100	110	105	42	39	40.5	54	52	53	46.75	3.57	3.5	3.535	5.01	4.79	4.9	1.35	1.37	1.36	1.61	1.57	1.59	1.475
10	Screening	51	A	28	28	28	28	28	28	57	72	64.5	85	82	83.5	80	50	65	80	80	80	24	26	25	30	30	30	27.5	2.58	3.28	2.93	3.88	3.74	3.81	1.41	1.66	1.535	1.75	1.7	1.725	1.63
11	Screening	40	A	29	29	29	30	30	30	142	129	135.5	220	222	221	130	70	100	150	40	95	64	61	62.5	83	82	82.5	72.5	7.89	7.12	7.505	14.19	14.27	14.23	2.07	1.92	1.995	3.02	3.04	3.03	2.5125
12	Screening	40	A	26	26	26	27	27	27	33.9	40	36.95	37.1	37.1	37.1	80	90	85	90	120	105	8	11	9.5	13	14	13.5	11.5	1.18	1.41	1.295	0.46	1.46	0.96	0.79	0.9	0.845	0.94	0.94	0.94	0.8925
13	Screening	37	A	28	27	27.5	28	27	27.5	74.4	62	68.2	77.6	64.8	71.2	110	60	85	180	120	150	24	17	20.5	29	18	23.5	22	3.33	2.49	2.91	3.53	2.59	3.06	1.75	1.48	1.615	1.62	1.53	1.575	1.595
14	Screening	52	A	29	29	29	29	29	29	121	102	111.5	118	125	121.5	90	110	100	120	140	130	47	45	46	49	56	52.5	49.25	6.37	5.33	5.85	6.25	6.78	6.515	1.17	1.88	1.525	2.09	2.08	2.085	1.805
15	Screening	54	A	28	27	27.5	28	27.63	27.815	70.4	54.4	62.4	57.6	63.2	60.4	130	120	125	150	100	125	30	30	30	30	30	30	30	3.21	2.26	2.735	2.63	2.63	2.63	1.48	1.08	1.28	1.24	1.22	1.23	1.255
16	Screening	40	A	29	29	29	29	29	29	96	87	91.5	100	111	105.5	70	110	90	80	40	60	49	47	48	51	55	53	50.5	5.09	4.58	4.835	5.33	6	5.665	1.62	1.51	1.565	1.65	1.76	1.705	1.635
17	Screening	46	A	29	29	29	29	29	29	125	126	125.5	178	153	165.5	150	150	150	110	190	150	44	43	43.5	50	47	48.5	46	6.51	6.54	6.525	9.46	8.05	8.755	2.17	2.21	2.19	2.86	2.54	2.7	2.445
18	Screening	65	A	28	28	28	28	28	28	68.8	62	65.4	81	76	78.5	100	80	90	110	60	85	37	36	36.5	44	38	41	38.75	3.21	2.91	3.06	3.97	3.56	3.765	1.32	1.23	1.275	1.41	1.42	1.415	1.345
19	Screening	36	A	28	28	28	28	28	28	69.6	72	70.8	72	72	72	160	120	140	170	120	145	41	40	40.5	42	40	41	40.75	3.3	3.4	3.35	3.42	3.4	3.41	1.21	1.24	1.225	1.23	1.24	1.235	1.23
20	Screening	57	A	29	28	28.5	29	29	29	88	91	89.5	97	120	108.5	150	140	145	100	140	120	52	48	50	50	59	54.5	52.25	4.71	4.41	4.56	5.16	6.58	5.87	1.56	1.51	1.535	1.73	1.95	1.84	1.6875
21	Screening	48	A	29	29	29	29	29	29	134	115	124.5	160	126	143	90	90	90	140	140	140	67	60	63.5	73	65	69	66.25	7.55	6.33	6.94	9.21	7.05	8.13	1.9	1.74	1.82	2.14	1.83	1.985	1.9025
22	Screening	61	A	29	29	29	28	29	28.5	100	98	99	99	90	94.5	110	140	125	150	180	165	38	36	37	34	36	35	36	5.11	4.97	5.04	4.58	4.56	4.57	2	2.02	2.01	1.91	1.87	1.89	1.95
23	Screening	65	A	28	28	28	28	29	28.5	92	86	89	95	92	93.5	140	110	125	110	140	125	49	47	48	50	53	51.5	49.75	4.47	4.15	4.31	4.64	4.94	4.79	1.51	1.45	1.48	1.54	1.61	1.575	1.5275
24	Screening	74	A	28	29	28.5	29	29	29	79	95	87	105	120	112.5	70	90	80	100	100	100	39	50	44.5	54	58	56	50.25	3.72	5.05	4.385	5.66	5.65	5.655	1.45	1.7	1.575	1.8	1.97	1.885	1.73
25	Screening	50	A	27	27	27	28	28	28	52	52	52	79	59.2	69.1	150	60	105	80	50	65	21	18	19.5	26	23	24.5	22	2.1	2.21	2.155	3.56	2.64	3.1	1.25	1.33	1.29	1.79	1.47	1.63	1.46
26	Screening	72	A	29	28	28.5	29	29	29	86	79	82.5	91	101	96	140	110	125	110	80	95	50	45	47.5	50	53	51.5	49.5	4.57	4.65	4.61	4.48	4.52	4.5	1.55	1.64	1.595	1.63	1.75	1.69	1.6425
27	Screening	40	A	29	29	29	30	30	30	160	153	156.5	212	202	207	170	160	165	140	170	155	71	66	68.5	89	92	90.5	79.5	9.15	8.59	8.87	13.98	12.99	13.485	2.17	2.17	2.17	2.85	2.78	2.815	2.4925
28	Screening	41	A	28	28	28	28	28	28	80	76	78	85	76.8	80.9	120	100	110	110	130	120	42	41	41.5	44	42	43	42.25	3.8	3.64	3.72	4.07	4.65	4.36	1.35	1.32	1.335	1.39	1.3	1.345	1.34
29	Screening	56	A	26	26	26	27	27	27	35	40	37.5	37.7	49	43.35	80	90	85	170	180	175	11	11	11	16	19	17.5	14.25	1.26	1.14	1.2	1.15	1.99	1.57	0.83	0.9	0.865	0.96	1.22	1.09	0.9775
30	Screening	48	A	27	28	27.5	28	28	28	61	69.6	65.3	80	82	81	90	40	65	50	50	50	23	28	25.5	31	30	30.5	28	2.5	3.16	2.83	3.66	3.74	3.7	1.38	1.51	1.445	1.59	1.65	1.62	1.5325
31	Screening	58	A	28	28	28	28	28	28	85	83	84	89	97	93	50	50	50	60	50	55	32	30	31	37	36	36.5	33.75	3.91	3.79	3.85	4.16	4.52	4.34	1.71	1.71	1.71	1.66	1.83	1.745	1.7275
32	Screening	45	A	29	28	28.5	28	29	28.5	99	88	93.5	98	129	113.5	120	180	150	140	170	155	50	49	49.5	47	52	49.5	49.5	5.26	4.28	4.77	4.73	6.9	5.815	1.65	1.36	1.505	1.53	2.08	1.805	1.655
33	Screening	72	A	29	29	29	29	29	29	90	87	88.5	103	150	126.5	140	130	135	120	140	130	51	52	51.5	55	67	61	56.25	4.8	4.66	4.73	5.57	8.45	7.01	1.6	1.54	1.57	1.75	2.2	1.975	1.7725
34	Screening	60	A	27	28	27.5	28	28	28	60	65	62.5	76	58	67	130	160	145	110	190	150	31	34	32.5	38	35	36.5	34.5	2.5	3.03	2.765	3.5	2.71	3.105	1.16	1.32	1.24	1.43	1.18	1.305	1.2725
35	Screening	60	A	29	29	29	29	29	29	140	122	131	124	125	124.5	80	110	95	70	70	70	53	55	54	50	56	53	53.5	7.52	6.6	7.06	6.59	6.78	6.685	2.37	2.05	2.21	2.17	2.08	2.125	2.1675
36	Screening	50	A	29	29	29	29	29	29	102	122	112	140	122	131	90	120	105	200	190	195	48	55	51.5	62	54	58	54.75	5.39	6.6	5.995	7.75	6.57	7.16	1.84	2.05	1.945	2.19	2.07	2.13	2.0375
37	Screening	62	A	27	27	27	27	27	27	42.4	42.4	42.4	49	52.8	50.9	60	60	60	130	70	100	17	18	17.5	21	23	22	19.75	1.69	1.69	1.69	2	2.14	2.07	1.06	1.07	1.065	1.2	1.22	1.21	1.1375
38	Screening	68	A	28	28	28	28	28	28	79	77.6	78.3	85	74.4	79.7	110	100	105	110	120	115	41	38	39.5	45	41	43	41.25	3.74	3.64	3.69	4.08	3.52	3.8	1.42	1.45	1.435	1.45	1.35	1.4	1.4175
39	Screening	45	A	29	28	28.5	29	29	29	87	74.4	80.7	129	105	117	90	90	90	60	50	55	50	39	44.5	61	53	57	50.75	4.62	3.5	4.06	7.12	5.64	6.38	1.47	1.3	1.385	1.92	1.7	1.81	1.5975
40	Screening	51	A	29	29	29	29	29	29	113	79	96	162	134	148	130	140	135	100	150	125	60	52	56	68	66	67	61.5	6.22	5.19	5.705	9.16	7.53	8.345	1.82	1.7	1.76	2.39	2.04	2.215	1.9875
41	Screening	52	A	29	29	29	29	29	29	108	117	112.5	118	118	118	90	40	65	80	60	70	54	56	55	56	56	56	55.5	5.82	6.33	6.075	6.4	6.4	6.4	1.85	1.79	1.82	1.97	1.97	1.97	1.895
42	Screening	47	A	27	27	27	27	28	27.5	59	57.6	58.3	60	60	60	140	200	170	200	150	175	27	28	27.5	30	32	31	29.25	2.44	2.38	2.41	2.53	2.76	2.645	1.25	1.19	1.22	1.18	1.26	1.22	1.22
43	Screening	45	A	29	29	29	29	29	29	120	113	116.5	113	129	121	30	60	45	140	110	125	43	44	43.5	46	49	47.5	45.5	6.23	5.98	6.105	5.93	6.83	6.38	2.12	1.98	2.05	1.93	2.13	2.03	2.04
44	Screening	49	A	28	28	28	29	29	29	95	85	90	101	89	95	70	30	50	150	50	100	44	41	42.5	52	49	50.5	46.5	4.54	4.02	4.28	4.41	4.71	4.56	1.63	1.52	1.575	1.77	1.61	1.69	1.6325
45	Screening	53	A	27	28	27.5	28	28	28	50	80	65	59	95	77	140	50	95	70	60	65	19	27	23	23	31	27	25	1.99	3.62	2.805	2.04	4.35	3.195	1.22	1.75	1.485	1.46	1.86	1.66	1.5725
46	Screening	49	A	29	29	29	29	29	29	122	116	119	121	144	132.5	70	90	80	120	60	90	59	55	57	60	66	63	60	6.69	6.27	6.48	6.66	8.09	7.375	1.86	1.83	1.845	1.82	2.05	1.935	1.89
47	Screening	50	A	29	29	29	29	29	29	103	136	119.5	147	142	144.5	50	100	75	150	170	160	53	67	60	70	70	70	65	5.53	7.67	6.6	8.37	8.09	8.23	1.78	2.05	1.915	2.14	2.07	2.105	2.01
48	Screening	33	A	27	28	27.5	28	28	28	50	80	65	59	95	77	140	40	90	70	60	65	17	27	22	23	31	27	24.5	1.99	3.62	2.805	2.64	4.35	3.495	1.22	1.75	1.485	1.46	1.86	1.66	1.5725
49	Screening	62	A	29	29	29	29	29	29	111	174	142.5	125	153	139	160	110	135	140	130	135	53	61	57	55	60	57.5	57.25	5.96	9.6	7.78	6.76	8.42	7.59	1.91	2.71	2.31	2.1	2.42	2.26	2.285
50	Screening	49	A	30	29	29.5	30	30	30	202	140	171	207	205	206	140	130	135	120	200	160	63	57	60	65	70	67.5	63.75	12.14	7.63	9.885	12.53	12.63	12.58	3.17	2.15	2.66	3.2	3.05	3.125	2.8925
51	Diagnostic	24	A	29	28	28.5	29	28	28.5	120	77	98.5	123	79	101	60	60	60	70	130	100	35	26	30.5	38	30	34	32.25	6.07	3.5	4.785	6.28	3.62	4.95	2.38	1.73	2.055	2.32	1.6	1.96	2.0075
52	Diagnostic	74	A	31	28	29.5	31	28	29.5	297	69.6	183.3	320	89	204.5	80	80	80	60	110	85	71	31	51	73	39	56	53.5	19.79	3.19	11.49	21.42	4.19	12.805	5.01	1.45	3.23	5.32	1.61	3.465	3.3475
53	Diagnostic	40	A	28	28	28	28	28	28	76.8	64	70.4	68	96	82	90	60	75	200	100	150	40	33	36.5	40	46	43	39.75	3.62	2.95	3.285	3.21	4.62	3.915	1.32	1.27	1.295	1.18	1.51	1.345	1.32
54	Diagnostic	46	A	29	29	29	29	29	29	108	106	107	111	132	121.5	80	70	75	90	60	75	48	47	47.5	51	59	55	51.25	5.7	5.58	5.64	5.92	7.24	6.58	1.82	1.81	1.815	1.82	2	1.91	1.8625
55	Diagnostic	39	A	28	28	28	29	29	29	83	93	88	121	125	123	50	90	70	110	120	115	39	44	41.5	59	55	57	49.25	3.9	4.45	4.175	4.63	6.76	5.695	1.44	1.5	1.47	1.48	1.96	1.72	1.595
56	Diagnostic	47	A	29	29	29	29	29	29	98	126	112	147	145	146	90	80	85	130	130	130	48	58	53	65	59	62	57.5	5.17	6.88	6.025	8.23	7.95	8.09	1.67	1.93	1.8	2.11	2.18	2.145	1.9725
57	Diagnostic	38	A	29	26	27.5	28	26	27	93	33.9	63.45	82	34	58	50	70	60	60	130	95	28	10	19	27	12	19.5	19.25	4.59	1.19	2.89	3.71	1.22	2.465	2.14	0.79	1.465	1.79	0.81	1.3	1.3825
58	Diagnostic	26	A	29	28	28.5	29	29	29	107	92	99.5	116	108	112	200	200	200	90	190	140	38	32	35	34	36	35	35	5.46	5.23	5.345	5.84	5.48	5.66	2.03	1.78	1.905	2.35	2.12	2.235	2.07
59	Diagnostic	42	A	28	29	28.5	29	30	29.5	93	101	97	107	178	142.5	110	150	130	170	130	150	47	45	46	51	58	54.5	50.25	4.49	5.28	4.885	5.71	10.89	8.3	1.46	1.76	1.61	1.76	2.71	2.235	1.9225
60	Diagnostic	31	A	28	30	29	29	31	30	85	265	175	92	320	206	100	120	110	180	110	145	42	62	52	52	77	64.5	58.25	4.04	15.88	9.96	4.92	21.73	13.325	1.42	4.14	2.78	1.52	4.92	3.22	3
61	Diagnostic	44	A	28	29	28.5	29	29	29	83	94	88.5	106	123	114.5	110	90	100	80	120	100	36	42	39	43	53	48	43.5	3.86	4.86	4.36	5.5	6.61	6.055	1.52	1.71	1.615	1.89	1.97	1.93	1.7725
62	Diagnostic	35	A	31	28	29.5	31	28	29.5	320	56.8	188.4	265	60	162.5	60	60	60	80	50	65	83	28	55.5	70	27	48.5	52	22.2	2.58	12.39	17.55	2.75	10.15	4.77	1.26	3.015	4.27	1.38	2.825	2.92
63	Diagnostic	42	A	26	26	26	27	26	26.5	33.9	26.4	30.15	41.6	32	36.8	70	60	65	50	70	60	8	5	6.5	12	7	9.5	8	1.18	0.91	1.045	1.63	1.11	1.37	0.79	0.65	0.72	1.03	0.75	0.89	0.805
64	Diagnostic	40	A	29	29	29	29	29	29	100	100	100	112	112	112	150	80	115	120	100	110	48	46	47	50	49	49.5	48.25	5.28	5.24	5.26	5.95	5.93	5.94	1.7	1.73	1.715	1.85	1.87	1.86	1.7875
65	Diagnostic	42	A	28	28	28	29	28	28.5	83	83	83	85	97	91	60	130	95	160	100	130	32	34	33	42	35	38.5	35.75	3.83	3.84	3.835	4.4	4.5	4.45	1.6	1.57	1.585	1.56	1.78	1.67	1.6275
66	Diagnostic	36	A	29	29	29	29	29	29	131	139	135	156	180	168	100	100	100	180	120	150	35	36	35.5	38	40	39	37.25	6.62	7.05	6.835	7.96	9.25	8.605	2.59	2.69	2.64	2.9	3.2	3.05	2.845
67	Diagnostic	66	A	28	27	27.5	29	28	28.5	82	63.2	72.6	102	97	99.5	200	130	165	130	140	135	36	32	34	42	43	42.5	38.25	3.82	2.65	3.235	5.28	4.62	4.95	1.57	1.18	1.375	1.95	1.68	1.815	1.595
68	Diagnostic	35	A	29	31	30	29	31	30	116	320	218	180	320	250	180	200	190	90	190	140	49	92	70.5	61	93	77	73.75	6.15	22.93	14.54	9.94	23.02	16.48	1.93	4.56	3.245	2.63	4.54	3.585	3.415
69	Diagnostic	30	A	28	28	28	28	29	28.5	92	97	94.5	100	94	97	140	140	140	190	120	155	33	35	34	35	36	35.5	34.75	4.24	4.5	4.37	4.64	4.77	4.705	1.75	1.78	1.765	1.83	1.87	1.85	1.8075
70	Diagnostic	38	A	28	28	28	28	28	28	72	79	75.5	76	71.2	73.6	170	120	145	100	140	120	30	31	30.5	34	29	31.5	31	3.32	3.62	3.47	3.55	3.24	3.395	1.48	1.57	1.525	1.46	1.5	1.48	1.5025
71	Diagnostic	42	A	29	30	29.5	29	30	29.5	122	176	149	174	212	193	180	190	185	140	170	155	52	58	55	60	68	64	59.5	6.53	10.4	8.465	9.57	12.97	11.27	1.97	2.28	2.125	2.56	3.2	2.88	2.5025
72	Diagnostic	41	A	28	28	28	29	29	29	86	86	86	98	90	94	170	150	160	200	180	190	44	43	43.5	54	47	50.5	47	4.11	4.1	4.105	5.28	4.74	5.01	1.4	1.42	1.41	1.58	1.56	1.57	1.49
73	Diagnostic	15	A	29	29	29	29	29	29	139	118	128.5	156	150	153	130	140	135	130	60	95	44	39	41.5	35	39	37	39.25	7.24	6.04	6.64	8.15	7.68	7.915	2.4	2.19	2.295	2.64	2.74	2.69	2.4925
74	Diagnostic	70	A	28	28	28	28	28	28	76	66	71	74.4	76	75.2	130	120	125	120	200	160	40	33	36.5	40	41	40.5	38.5	3.62	3.06	3.34	3.7	3.6	3.65	1.39	1.35	1.37	1.37	1.38	1.375	1.3725
75	Diagnostic	47	A	29	29	29	29	29	29	106	108	107	121	131	126	200	90	145	100	110	105	53	50	51.5	58	57	57.5	54.5	5.69	5.74	5.715	6.61	7.13	6.87	1.72	1.79	1.755	1.86	2.03	1.945	1.85
76	Diagnostic	32	A	29	28	28.5	29	29	29	129	99	114	172	110	141	130	200	165	150	200	175	47	44	45.5	55	51	53	49.25	6.79	4.73	5.76	9.3	5.87	7.585	2.17	1.59	1.88	2.65	1.8	2.225	2.0525
77	Diagnostic	51	A	30	29	29.5	30	29	29.5	198	170	184	205	174	189.5	200	200	200	140	180	160	75	71	73	72	71	71.5	72.25	12.42	9.72	11.07	12.72	9.95	11.335	3.02	2.44	2.73	3.18	2.49	2.835	2.7825
78	Diagnostic	54	A	30	28	29	31	28	29.5	232	76.8	154.4	320	92	206	180	180	180	200	200	200	84	39	61.5	100	46	73	67.25	15.02	3.61	9.315	23.62	4.43	14.025	3.3	1.41	2.355	4.39	1.55	2.97	2.6625
79	Diagnostic	58	A	30	28	29	30	28	29	210	85	147.5	182	83	132.5	80	160	120	170	120	145	53	36	44.5	55	34	44.5	44.5	12.2	3.96	8.08	10.64	3.84	7.24	3.83	1.62	2.725	3.27	1.63	2.45	2.5875
80	Diagnostic	46	A	29	29	29	29	29	29	106	102	104	121	108	114.5	70	100	85	110	140	125	52	49	50.5	56	53	54.5	52.5	5.67	5.4	5.535	6.57	5.8	6.185	1.73	1.71	1.72	1.89	1.75	1.82	1.77
81	Diagnostic	47	A	29	29	29	29	30	29.5	168	131	149.5	164	152	158	200	160	180	200	200	200	57	51	54	56	55	55.5	54.75	9.15	6.99	8.07	8.9	8.89	8.895	2.56	2.12	2.34	2.51	2.58	2.545	2.4425
82	Diagnostic	40	A	28	28	28	28	28	28	74	77.6	75.8	91	76.8	83.9	200	200	200	200	200	200	43	42	42.5	47	40	43.5	43	3.55	3.69	3.62	4.4	4.62	4.51	1.25	1.31	1.28	1.43	1.32	1.375	1.3275
83	Diagnostic	66	A	29	29	29	29	29	29	136	144	140	136	140	138	190	180	185	180	160	170	58	62	60	62	62	62	61	7.43	7.98	7.705	7.53	7.75	7.64	2.22	2.25	2.235	2.13	2.19	2.16	2.1975
84	Diagnostic	24	A	29	29	29	29	29	29	145	136	140.5	123	113	118	170	150	160	180	130	155	50	47	48.5	42	40	41	44.75	7.71	7.16	7.435	6.36	5.81	6.085	2.35	2.28	2.315	2.19	2.06	2.125	2.22
85	Diagnostic	58	A	28	28	28	29	29	29	82	89	85.5	96	105	100.5	170	150	160	130	190	160	46	47	46.5	56	59	57.5	52	3.95	4.3	4.125	5.21	5.76	5.485	1.4	1.49	1.445	1.63	1.73	1.68	1.5625
86	Diagnostic	55	A	28	27	27.5	28	27	27.5	59	52	55.5	62.4	55.2	58.8	170	190	180	200	190	195	31	26	28.5	32	26	29	28.75	2.71	2.17	2.44	2.87	2.26	2.565	1.26	2.14	1.7	1.3	0.18	0.74	1.22
87	Diagnostic	42	A	28	27	27.5	28	28	28	64	59.8	61.9	68	65.6	66.8	200	200	200	200	200	200	32	28	30	32	32	32	31	2.94	2.35	2.645	2.12	3.01	2.565	1.29	1.15	1.22	1.36	1.31	1.335	1.2775
88	Diagnostic	46	A	28	28	28	28	28	28	87	95	91	98	91	94.5	200	150	175	190	190	190	43	43	43	45	42	43.5	43.25	4.15	4.53	4.34	4.7	4.32	4.51	1.44	1.55	1.495	1.56	1.51	1.535	1.515
89	Diagnostic	30	A	29	28	28.5	29	29	29	97	89	93	126	126	126	200	200	200	200	200	200	41	40	40.5	48	50	49	44.75	5	4.2	4.6	6.65	6.7	6.675	1.78	1.5	1.64	2.1	2.06	2.08	1.86
90	Diagnostic	68	A	27	31	29	28	31	29.5	48	320	184	56	320	188	180	200	190	180	200	190	22	87	54.5	25	87	56	55.25	1.94	22.52	12.23	2.55	22.25	12.4	1.14	4.81	2.975	1.36	4.81	3.085	3.03
91	Diagnostic	70	A	27	27	27	27	27	27	57	55.2	56.1	54.4	55.2	54.8	110	110	110	170	160	165	20	22	21	21	22	21.5	21.25	2.32	1.29	1.805	1.3	2.24	1.77	1.39	1.29	1.34	1.3	0.29	0.795	1.0675
92	Diagnostic	17	A	29	29	29	30	30	30	172	156	164	162	153	157.5	100	110	105	180	150	165	56	50	53	52	54	53	53	9.3	9.1	9.2	9.38	8.92	9.15	2.63	2.81	2.72	2.82	2.62	2.72	2.72
93	Diagnostic	25	A	30	29	29.5	30	30	30	188	178	183	196	196	196	150	200	175	180	130	155	53	49	51	57	53	55	53	10.92	9.43	10.175	11.54	11.38	11.46	3.22	2.89	3.055	3.24	3.35	3.295	3.175
94	Diagnostic	37	A	29	29	29	29	29	29	118	110	114	110	126	118	50	40	45	30	40	35	44	43	43.5	38	44	41	42.25	6.15	5.71	5.93	5.62	6.56	6.09	2.06	1.95	2.005	2.09	2.19	2.14	2.0725
95	Diagnostic	50	A	29	29	29	29	29	29	117	113	115	132	105	118.5	40	50	45	200	190	195	53	50	51.5	54	53	53.5	52.5	6.28	6.01	6.145	7.11	5.64	6.375	2.01	1.99	2	2.23	1.82	2.025	2.0125
96	Diagnostic	40	A	29	29	29	30	30	30	148	176	162	180	166	173	160	150	155	170	190	180	53	58	55.5	64	61	62.5	59	7.95	9.62	8.785	10.86	9.91	10.385	2.34	2.64	2.49	2.82	2.88	2.85	2.67
97	Diagnostic	72	A	31	26	28.5	31	26	28.5	320	33.9	176.95	320	27.7	173.85	130	100	115	160	160	160	83	8	45.5	72	10	41	43.25	22.2	1.18	11.69	21.24	1.32	11.28	4.95	0.79	2.87	5.35	0.86	3.105	2.9875
98	Diagnostic	39	A	29	28	28.5	29	28	28.5	105	81	93	121	77.6	99.3	200	160	180	130	180	155	45	35	40	50	36	43	41.5	5.49	3.76	4.625	6.43	3.61	5.02	1.82	1.51	1.665	1.99	1.43	1.71	1.6875
99	Diagnostic	65	A	29	29	29	29	29	29	85	88	86.5	102	87	94.5	180	160	170	200	200	200	46	47	46.5	55	48	51.5	49	4.46	4.63	4.545	5.52	4.59	5.055	1.58	1.62	1.6	1.74	1.59	1.665	1.6325
100	Diagnostic	66	A	29	28	28.5	28	29	28.5	98	98	98	99	86	92.5	120	150	135	160	170	165	45	45	45	43	43	43	44	5.12	4.7	4.91	4.72	4.46	4.59	1.81	1.65	1.73	1.71	1.65	1.68	1.705
101	Screening	61	B	31	30	30.5	30	31	30.5	144.2	99.4	121.8	3.4	128.9	66.15	77	85	81	85	82	83.5	70	63	66.5	63	76	69.5	68	5.8	4.3	5.05	3.4	6.7	5.05	1.25	1.01	1.13	1.01	1.23	1.12	1.125
102	Screening	57	B	30	30	30	30	31	30.5	87.8	96	91.9	96	119.5	107.75	87	92	89.5	92	85	88.5	61	63	62	63	74	68.5	65.25	4	4.4	4.2	4.4	6.2	5.3	0.97	1.04	1.005	1.04	1.26	1.15	1.0775
103	Screening	45	B	28	28	28	28	28	28	65.1	57.7	61.4	56.7	66.2	61.45	88	88	88	88	88	88	40	44	42	44	43	43.5	42.75	2.4	2.1	2.25	2.1	2.4	2.25	0.83	0.68	0.755	0.68	0.81	0.745	0.75
104	Screening	45	B	28	28	28	28	29	28.5	62.9	107.6	85.25	107.6	83.4	95.5	125	120	122.5	120	116	118	45	46	45.5	46	55	50.5	48	2.3	4	3.15	4	3.5	3.75	0.74	1.25	0.995	1.25	0.93	1.09	1.0425
105	Screening	44	B	29	28	28.5	29	29	29	71.6	66.1	68.85	88.1	72.3	80.2	88	85	86.5	88	91	89.5	53	47	50	55	52	53.5	51.75	2.9	2.4	2.65	3.4	3	3.2	0.82	0.75	0.785	0.93	0.84	0.885	0.835
106	Screening	56	B	31	31	31	31	32	31.5	132.8	120.9	126.85	120.9	160.6	140.75	87	88	87.5	88	98	93	75	73	74	73	83	78	76	6.9	6.2	6.55	6.2	9.1	7.65	1.38	1.29	1.335	1.29	1.68	1.485	1.41
107	Screening	45	B	30	30	30	30	31	30.5	114.9	110.1	112.5	110.1	112.7	111.4	79	77	78	77	77	77	64	67	65.5	67	70	68.5	67	5.3	5.1	5.2	5.1	5.7	5.4	1.13	1.14	1.135	1.14	1.23	1.185	1.16
108	Screening	50	B	29	30	29.5	30	31	30.5	91.3	91.9	91.6	91.5	120.4	105.95	108	109	108.5	109	104	106.5	59	63	61	62	74	68	64.5	3.8	4.2	4	4.2	6.2	5.2	0.95	1.01	0.98	1.01	1.27	1.14	1.06
109	Screening	47	B	29	28	28.5	28	29	28.5	99.4	89.3	94.35	89.3	89.3	89.3	82	77	79.5	77	83	80	51	48	49.5	49	52	50.5	50	4.1	3.3	3.7	3.3	4	3.65	1.17	1	1.085	1	1.14	1.07	1.0775
110	Screening	50	B	29	29	29	29	29	29	74.3	105.1	89.7	105.1	95.9	100.5	99	95	97	95	89	92	50	59	54.5	59	65	62	58.25	3	4.4	3.7	4.4	4	4.2	0.89	1.1	0.995	1.1	1.05	1.075	1.035
111	Screening	48	B	30	30	30	30	30	30	107	88.2	97.6	107.2	112	109.6	100	96	98	100	96	98	64	60	62	63	65	64	63	4.9	4	4.45	4	5.2	4.6	1.15	0.99	1.07	1.16	1.2	1.18	1.125
112	Screening	41	B	29	28	28.5	30	29	29.5	64.2	59.4	61.8	85.7	68.3	77	85	93	89	93	93	93	50	45	47.5	60	51	55.5	51.5	2.6	2.2	2.4	3.9	2.8	3.35	0.77	0.7	0.735	0.96	0.81	0.885	0.81
113	Screening	49	B	31	31	31	31	31	31	129	7.5	68.25	167	164.3	165.65	95	89	92	104	103	103.5	72	70	71	78	75	76.5	73.75	6.6	6	6.3	9.7	8.5	9.1	1.39	1.29	1.34	1.68	1.71	1.695	1.5175
114	Screening	60	B	29	28	28.5	29	29	29	65.9	68.8	67.35	72.8	81.8	77.3	91	91	91	98	97	97.5	50	47	48.5	51	54	52.5	50.5	2.7	2.5	2.6	3	3.4	3.2	0.79	0.79	0.79	0.86	0.93	0.895	0.8425
115	Screening	40	B	28	29	28.5	28	28	28	73.9	67	70.45	77.1	73.8	75.45	86	82	84	87	81	84	48	50	49	48	48	48	48.5	2.7	2.7	2.7	2.9	2.7	2.8	0.83	0.81	0.82	0.87	0.83	0.85	0.835
116	Screening	37	B	30	30	30	30	30	30	113.9	127.2	120.55	116.6	178.5	147.55	90	84	87	81	85	83	63	64	63.5	60	69	64.5	64	5.2	5.9	5.55	5.3	8.4	6.85	1.24	1.37	1.305	1.31	1.8	1.555	1.43
117	Screening	51	B	29	28	28.5	29	28	28.5	76.1	64.5	70.3	72.1	69.6	70.85	87	93	90	89	97	93	53	46	49.5	51	47	49	49.25	3.1	2.4	2.75	2.9	2.6	2.75	0.88	0.75	0.815	0.85	0.79	0.82	0.8175
118	Screening	55	B	29	29	29	29	29	29	93.9	95.5	94.7	105.5	110.1	107.8	94	94	94	94	96	95	55	55	55	55	55	55	55	3.9	4	3.95	4.4	4.6	4.5	1.05	1.06	1.055	1.18	1.23	1.205	1.13
119	Screening	54	B	29	28	28.5	29	29	29	58.7	58.3	58.5	120	86.1	103.05	102	102	102	100	95	97.5	48	45	46.5	67	53	60	53.25	2.4	2.1	2.25	4.7	3.5	4.1	0.73	0.69	0.71	0.21	0.99	0.6	0.655
120	Screening	42	B	28	28	28	28	29	28.5	52.8	53.2	53	75.7	68	71.85	90	95	92.5	91	90	90.5	40	41	40.5	48	50	49	44.75	1.9	1.9	1.9	2.8	2.8	2.8	0.67	0.67	0.67	0.85	0.82	0.835	0.7525
121	Screening	52	B	29	29	29	30	30	30	87.7	72.1	79.9	10.8	96.5	53.65	88	107	97.5	91	96	93.5	57	51	54	64	61	62.5	58.25	3.7	2.9	3.3	5.1	4.4	4.75	0.95	0.85	0.9	1.19	1.07	1.13	1.015
122	Screening	61	B	29	29	29	30	30	30	70.1	80.5	75.3	90.5	89.1	89.8	103	104	103.5	95	99	97	51	55	53	61	60	60.5	56.75	2.9	3.3	3.1	4.1	4.1	4.1	0.83	0.9	0.865	1.01	1	1.005	0.935
123	Screening	60	B	31	31	31	32	32	32	120.9	115.5	118.2	149.7	217.7	183.7	97	155	126	117	127	122	74	71	72.5	85	96	90.5	81.5	6.2	5.9	6.05	8.6	13	10.8	1.27	1.25	1.26	1.54	2.04	1.79	1.525
124	Screening	56	B	29	29	29	30	31	30.5	75	67.5	71.25	117.6	117.7	117.65	96	85	90.5	120	123	121.5	53	50	51.5	68	72	70	60.75	3.1	2.7	2.9	5.5	6	5.75	0.86	0.81	0.835	1.2	1.26	1.23	1.0325
125	Screening	50	B	28	28	28	28	29	28.5	58.7	58.5	58.6	68.7	78.9	73.8	119	104	111.5	138	152	145	42	44	43	47	55	51	47	2.1	2.2	2.15	2.5	3.3	2.9	0.73	0.7	0.715	0.98	0.88	0.93	0.8225
126	Screening	54	B	30	29	29.5	32	31	31.5	99.8	88.8	94.3	119.5	142.7	131.1	120	92	106	99	133	116	63	59	61	82	78	80	70.5	4.6	3.7	4.15	6.8	7.5	7.15	1.08	0.93	1.005	1.26	1.44	1.35	1.1775
127	Screening	56	B	28	28	28	30	30	30	51.9	47	49.45	120	89.7	104.85	101	93	97	119	157	138	43	41	42	67	58	62.5	52.25	1.9	1.7	1.8	5.2	4.1	4.65	0.63	0.59	0.61	1.16	1.04	1.1	0.855
128	Screening	59	B	29	29	29	29	29	29	83.8	77.4	80.6	99.2	102.4	100.8	120	136	128	94	139	116.5	53	51	52	57	58	57.5	54.75	3.4	3.2	3.3	4.1	4.3	4.2	0.96	0.92	0.94	1.07	1.09	1.08	1.01
129	Screening	44	B	30	31	30.5	30	30	30	122.6	115.5	119.05	116.9	104.8	110.85	91	97	94	111	109	110	68	72	70	66	64	65	67.5	5.7	5.9	5.8	5.4	4.8	5.1	1.25	1.24	1.245	1.23	1.12	1.175	1.21
130	Screening	61	B	27	28	27.5	28	28	28	51.9	50	50.95	61.6	80	70.8	125	90	107.5	139	161	150	38	41	39.5	46	48	47	43.25	1.7	1.8	1.75	2.3	3	2.65	0.62	0.63	0.625	0.71	0.9	0.805	0.715
131	Screening	49	B	29	29	29	29	30	29.5	63.9	60.8	62.35	86.8	101.8	94.3	86	96	91	131	125	128	53	51	52	59	63	61	56.5	2.6	2.5	2.55	3.6	4.7	4.15	0.74	0.72	0.73	0.91	1.11	1.01	0.87
132	Screening	57	B	30	30	30	30	31	30.5	113.4	136.8	125.1	149.9	207.2	178.55	115	104	109.5	101	151	126	62	66	64	69	72	70.5	67.25	5.2	6.4	5.8	7	10.6	8.8	1.25	1.43	1.34	0.51	2.23	1.37	1.355
133	Screening	42	B	28	28	28	29	28	28.5	72.7	64.4	68.55	74.6	77.5	76.05	140	90	115	122	140	131	48	47	47.5	51	49	50	48.75	2.7	2.4	2.55	3	2.9	2.95	0.82	0.73	0.775	0.88	0.86	0.87	0.8225
134	Screening	56	B	30	30	30	31	31	31	99.6	109.3	104.45	119	123.3	121.15	149	65	107	143	152	147.5	62	67	64.5	72	72	72	68.25	4.6	5.1	4.85	6.1	6.3	6.2	1.09	1.13	1.11	1.28	1.32	1.3	1.205
135	Screening	50	B	28	29	28.5	29	31	30	80.7	108.6	94.65	137.5	180.8	159.15	115	152	133.5	166	164	165	44	51	47.5	59	70	64.5	56	3	4.4	3.7	5.8	9.2	7.5	0.97	1.29	1.13	1.43	1.98	1.705	1.4175
136	Screening	42	B	27	26	26.5	26	25	25.5	39.5	34.9	37.2	29	26.7	27.85	64	52	58	74	83	78.5	31	27	29	19	14	16.5	22.75	1.3	1	1.15	0.8	0.6	0.7	0.54	0.47	0.505	0.47	0.42	0.445	0.475
137	Screening	76	B	31	29	30	32	30	31	186.6	73.5	130.05	174.7	123.6	149.15	171	96	133.5	67	153	110	72	54	63	85	68	76.5	69.75	9.6	3	6.3	10	5.8	7.9	2	0.83	1.415	1.79	1.26	1.525	1.47
138	Screening	62	B	27	27	27	27	27	27	38.3	39.2	38.75	51.6	48.5	50.05	131	72	101.5	134	139	136.5	31	33	32	34	35	34.5	33.25	1.2	1.3	1.25	1.7	1.6	1.65	0.52	0.52	0.52	0.67	0.6	0.635	0.5775
139	Screening	43	B	30	30	30	31	31	31	88.8	113	100.9	132.3	132.8	132.55	111	103	107	80	191	135.5	61	68	64.5	75	74	74.5	69.5	4.1	5.3	4.7	6.8	6.9	6.85	0.99	1.16	1.075	1.38	1.4	1.39	1.2325
140	Screening	46	B	29	29	29	30	31	30.5	98.5	99.1	98.8	184	156.6	170.3	104	122	113	149	157	153	55	54	54.5	68	73	70.5	62.5	4.1	4.1	4.1	8.6	8.1	8.35	1.1	1.12	1.11	1.88	1.67	1.775	1.4425
141	Screening	46	B	29	29	29	29	29	29	66	75.6	70.8	72.9	72.8	72.85	108	90	99	103	135	119	50	53	51.5	52	51	51.5	51.5	2.7	3.1	2.9	3	3	3	0.79	0.87	0.83	0.85	0.86	0.855	0.8425
142	Screening	63	B	29	29	29	30	30	30	101.5	83.9	92.7	129	118.7	123.85	99	92	95.5	92	111	101.5	57	53	55	67	64	65.5	60.25	4.2	3.5	3.85	6	5.5	5.75	1.1	0.97	1.035	1.34	1.27	1.305	1.17
143	Screening	33	B	29	29	29	31	31	31	87.1	151.5	119.3	159.9	252.9	206.4	87	65	76	92	90	91	52	57	54.5	75	71	73	63.75	3.6	6.3	4.95	8.3	2.9	5.6	1.02	1.64	1.33	1.67	2.74	2.205	1.7675
144	Screening	47	B	29	29	29	30	30	30	82.3	85	83.65	115	123.1	119.05	95	91	93	99	93	96	49	50	49.5	61	60	60.5	55	3.3	3.5	3.4	5.2	5.6	5.4	1.01	1.02	1.015	1.28	1.38	1.33	1.1725
145	Screening	65	B	28	28	28	30	30	30	60	62.8	61.4	93	85	89	93	90	91.5	93	95	94	45	46	45.5	63	59	61	53.25	2.2	2.3	2.25	4.3	3.9	4.1	0.71	0.73	0.72	1.01	0.98	0.995	0.8575
146	Screening	66	B	27	28	27.5	27	28	27.5	50	55.1	52.55	65.3	51.5	58.4	89	96	92.5	87	89	88	36	41	38.5	38	41	39.5	39	1.6	2	1.8	2.1	1.9	2	0.62	0.69	0.655	0.78	0.65	0.715	0.685
147	Screening	40	B	30	29	29.5	29	29	29	96.4	89.3	92.85	108.2	115	111.6	81	90	85.5	90	87	88.5	59	53	56	58	58	58	57	4.4	3.7	4.05	4.5	4.8	4.65	1.1	1.03	1.065	1.15	1.22	1.185	1.125
148	Screening	67	B	28	27	27.5	28	28	28	52	53.9	52.95	76.8	66.6	71.7	88	90	89	86	105	95.5	40	37	38.5	48	45	46.5	42.5	0.9	0.8	0.85	2.9	2.5	2.7	0.66	0.65	0.655	0.86	0.79	0.825	0.74
149	Screening	53	B	29	29	29	29	29	29	93.9	99.9	96.9	79	72.6	75.8	91	91	91	88	92	90	57	59	58	53	50	51.5	54.75	3.9	4.2	4.05	3.3	3	3.15	1.01	0.04	0.525	0.91	0.87	0.89	0.7075
150	Screening	46	B	29	29	29	30	30	30	68.4	65	66.7	95.1	85.2	90.15	90	89	89.5	89	88	88.5	51	50	50.5	63	61	62	56.25	2.8	2.6	2.7	4.4	3.9	4.15	0.81	0.78	0.795	1.03	0.95	0.99	0.8925
151	Diagnostic	35	B	30	30	30	31	31	31	144.6	184.9	164.75	166.1	266.5	216.3	96	99	97.5	92	100	96	66	63	64.5	75	77	76	70.25	6.7	8.5	7.6	8.6	13.9	11.25	1.52	2.01	1.765	1.73	2.72	2.225	1.995
152	Diagnostic	47	B	30	30	30	30	31	30.5	85	88.4	86.7	93.9	113.4	103.65	85	88	86.5	88	98	93	59	62	60.5	62	71	66.5	63.5	3.9	4.1	4	4.3	5.8	5.05	0.97	0.97	0.97	1.03	1.23	1.13	1.05
153	Diagnostic	78	B	28	27	27.5	28	27	27.5	154	103.6	128.8	148.3	113	130.65	88	86	87	106	79	92.5	46	36	41	46	47	46.5	43.75	5.7	3.4	4.55	5.7	4.2	4.95	1.79	1.29	1.54	1.79	1.29	1.54	1.54
154	Diagnostic	31	B	30	30	30	32	30	31	89.5	89.8	89.65	127.3	186.8	157.05	90	86	88	100	76	88	62	62	62	81	65	73	67.5	4.1	4.1	4.1	7.2	8.6	7.9	0.98	0.99	0.985	1.35	1.98	1.665	1.325
155	Diagnostic	80	B	28	28	28	30	30	30	55	96.1	75.55	76.4	165.6	121	104	99	101.5	99	99	99	45	45	45	60	66	63	54	2	3.5	2.75	3.5	7.7	5.6	0.65	1.13	0.89	0.86	1.74	1.3	1.095
156	Diagnostic	80	B	27	27	27	29	28	28.5	41.4	39.1	40.25	55.7	61.2	58.45	86	87	86.5	88	100	94	33	31	32	50	48	49	40.5	1.3	1.2	1.25	2.3	2.3	2.3	0.55	0.54	0.545	0.67	0.69	0.68	0.6125
157	Diagnostic	61	B	30	30	30	31	31	31	118.8	124.7	121.75	135.2	150.4	142.8	107	97	102	99	90	94.5	67	68	67.5	75	77	76	71.75	5.5	5.8	5.65	7	7.8	7.4	1.23	1.27	1.25	1.41	1.53	1.47	1.36
158	Diagnostic	34	B	29	30	29.5	30	30	30	93.4	90.8	92.1	92.8	107.1	99.95	96	92	94	96	95	95.5	57	60	58.5	60	61	60.5	59.5	3.9	4.1	4	4.2	4.9	4.55	1.01	1.02	1.015	1.04	1.19	1.115	1.065
159	Diagnostic	43	B	29	29	29	31	32	31.5	91.9	84.6	88.25	150.4	147.6	149	89	92	90.5	97	88	92.5	58	56	57	76	82	79	68	3.8	3.5	3.65	7.8	8.4	8.1	0.97	0.93	0.95	1.55	1.55	1.55	1.25
160	Diagnostic	56	B	30	30	30	30	31	30.5	86	86	86	105.2	135.8	120.5	95	97	96	99	90	94.5	62	62	62	65	78	71.5	66.75	3.9	4	3.95	4.9	7.1	6	0.95	0.95	0.95	1.12	1.37	1.245	1.0975
161	Diagnostic	35	B	31	31	31	32	32	32	113	`120.9	113	160.8	140	150.4	88	97	92.5	82	104	93	73	71	72	86	80	83	77.5	5.8	6.2	6	9.2	7.9	8.55	1.2	1.31	1.255	1.6	1.51	1.555	1.405
162	Diagnostic	50	B	29	28	28.5	31	30	30.5	74.5	82	78.25	168.9	127.1	148	108	107	107.5	149	150	149.5	52	47	49.5	69	66	67.5	58.5	3.1	3.1	3.1	8.6	5.9	7.25	0.87	0.94	0.905	1.87	1.33	1.6	1.2525
163	Diagnostic	44	B	30	30	30	30	31	30.5	89.1	113	101.05	130.2	166.1	148.15	106	91	98.5	116	110	113	60	67	63.5	69	78	73.5	68.5	4.1	5.3	4.7	6.1	8.7	7.4	1	1.17	1.085	1.31	1.67	1.49	1.2875
164	Diagnostic	40	B	29	31	30	31	32	31.5	137.2	305.1	221.15	143.4	118.1	130.75	150	108	129	116	106	111	57	75	66	77	90	83.5	74.75	5.7	15.8	10.75	7.5	24.4	15.95	1.48	3.18	2.33	1.46	4.095	2.7775	2.55375
165	Diagnostic	50	B	29	29	29	29	29	29	77	96.8	86.9	94.6	145.3	119.95	106	104	105	109	131	120	53	56	54.5	50	58	54	54.25	3.2	4	3.6	3.9	6.1	5	0.89	1.06	0.975	1.14	1.54	1.34	1.1575
166	Diagnostic	47	B	30	30	30	30	31	30.5	124.5	87.5	106	133	120	126.5	149	122	135.5	113	117	115	61	62	61.5	68	71	69.5	65.5	5.7	4	4.85	6.2	6.1	6.15	1.38	0.96	1.17	1.36	1.3	1.33	1.25
167	Diagnostic	31	B	29	29	29	29	30	29.5	84.1	87	85.55	91.1	100.1	95.6	97	61	79	164	179	171.5	54	54	54	55	62	58.5	56.25	3.5	3.6	3.55	3.8	4.6	4.2	0.95	0.99	0.97	1.02	1.1	1.06	1.015
168	Diagnostic	42	B	30	30	30	31	32	31.5	110.6	116.5	113.55	155	47.6	101.3	88	95	91.5	140	107	123.5	67	66	66.5	77	79	78	72.25	5.2	5.4	5.3	8.1	8.3	8.2	1.15	1.22	1.185	1.58	1.6	1.59	1.3875
169	Diagnostic	40	B	28	29	28.5	31	32	31.5	67.3	79.5	73.4	145.4	124.3	134.85	101	88	94.5	136	137	136.5	46	54	50	74	78	76	63	2.5	3.3	2.9	7.5	6.9	7.2	0.78	0.9	0.84	1.53	1.36	1.445	1.1425
170	Diagnostic	82	B	28	28	28	30	30	30	78.3	63.2	70.75	95.1	77.9	86.5	97	94	95.5	83	83	83	45	47	46	60	58	59	52.5	2.9	2.3	2.6	4.3	3.5	3.9	0.92	0.72	0.82	1.07	0.91	0.99	0.905
171	Diagnostic	53	B	29	29	29	30	30	30	65.6	68.1	66.85	103.3	111	107.15	88	91	89.5	101	102	101.5	50	50	50	63	63	63	56.5	2.7	2.8	2.75	4.8	5.1	4.95	0.79	0.82	0.805	1.13	1.21	1.17	0.9875
172	Diagnostic	84	B	27	27	27	27	28	27.5	73	56	64.5	86.4	59.1	72.75	86	95	90.5	95	105	100	31	35	33	35	41	38	35.5	2.3	1.8	2.05	2.8	2.1	2.45	1	0.71	0.855	1.1	0.74	0.92	0.8875
173	Diagnostic	45	B	28	28	28	30	29	29.5	59.8	65.3	62.55	111.1	93.6	102.35	92	96	94	128	17	72.5	43	44	43.5	65	55	60	51.75	2.2	2.4	2.3	5.1	3.9	4.5	0.73	0.78	0.755	1.18	1.04	1.11	0.9325
174	Diagnostic	60	B	28	28	28	30	30	30	66.6	63	64.8	109.3	85.8	97.55	96	104	100	93	95	94	45	44	44.5	63	59	61	52.75	2.5	2.3	2.4	5	3.9	4.45	0.79	0.76	0.775	1.19	0.98	1.085	0.93
175	Diagnostic	57	B	28	28	28	29	29	29	69.6	57.7	63.65	106.2	103.3	104.75	104	101	102.5	105	99	102	40	41	40.5	57	57	57	48.75	2.5	2.1	2.3	4.4	4.3	4.35	0.89	0.72	0.805	1.15	1.11	1.13	0.9675
176	Diagnostic	52	B	28	29	28.5	29	29	29	75	80	77.5	88.2	92.7	90.45	88	83	85.5	92	95	93.5	54	53	53.5	54	55	54.5	54	3.1	3.3	3.2	3.6	3.8	3.7	0.85	0.92	0.885	1	1.03	1.015	0.95
177	Diagnostic	68	B	28	28	28	28	28	28	76.2	59.4	67.8	77.4	79.2	78.3	91	94	92.5	94	88	91	49	42	45.5	48	48	48	46.75	2.8	2.2	2.5	2.9	2.9	2.9	0.84	0.73	0.785	0.87	0.89	0.88	0.8325
178	Diagnostic	72	B	30	30	30	30	30	30	106.2	87.3	96.75	127.5	119.2	123.35	88	90	89	92	91	91.5	65	60	62.5	68	66	67	64.75	4.9	4	4.45	6	5.5	5.75	1.13	0.98	1.055	1.3	1.25	1.275	1.165
179	Diagnostic	51	B	29	29	29	29	29	29	92.7	79.9	86.3	88.3	89	88.65	87	95	91	91	93	92	57	54	55.5	57	57	57	56.25	3.9	3.3	3.6	3.7	3.7	3.7	1	0.91	0.955	0.95	0.96	0.955	0.955
180	Diagnostic	51	B	27	26	26.5	27	26	26.5	42	45	43.5	42.4	45.1	43.75	94	92	93	93	87	90	31	29	30	31	28	29.5	29.75	1.4	1.3	1.35	1.4	1.3	1.35	0.59	0.59	0.59	0.58	0.59	0.585	0.5875
181	Diagnostic	51	B	29	29	29	30	30	30	81	86.9	83.95	107.7	145	126.35	92	92	92	96	106	101	56	57	56.5	64	67	65.5	61	3.4	3.6	3.5	5	6.8	5.9	0.89	0.94	0.915	1.16	1.5	1.33	1.1225
182	Diagnostic	31	B	32	27	29.5	31	27	29	412.2	93.6	252.9	180	85.1	132.55	93	91	92	88	91	89.5	82	38	60	73	39	56	58	23.3	3.1	13.2	9.3	2.8	6.05	4.34	1.11	2.725	1.91	0.99	1.45	2.0875
183	Diagnostic	58	B	28	28	28	28	28	28	116.3	97.1	106.7	110	111.9	110.95	101	114	107.5	95	107	101	48	46	47	48	46	47	47	4.3	3.6	3.95	4.1	4.1	4.1	1.3	1.13	1.215	1.23	1.3	1.265	1.24
184	Diagnostic	50	B	27	27	27	27	28	27.5	49.4	46.3	47.85	65.8	73.5	69.65	94	92	93	99	105	102	30	30	30	37	44	40.5	35.25	1.6	1.5	1.55	2.1	2.7	2.4	0.69	0.65	0.67	0.8	0.88	0.84	0.755
185	Diagnostic	42	B	29	29	29	29	29	29	133.2	137.2	135.2	121.6	107	114.3	97	91	94	88	92	90	55	56	55.5	57	55	56	55.75	5.5	5.7	5.6	5.1	4.4	4.75	1.49	1.51	1.5	1.31	1.19	1.25	1.375
186	Diagnostic	65	B	28	28	28	29	29	29	59.9	64.8	62.35	77.5	78.49	77.995	90	90	90	94	89	91.5	45	47	46	54	55	54.5	50.25	2.2	2.4	2.3	3.2	3.2	3.2	0.71	0.74	0.725	0.88	0.87	0.875	0.8
187	Diagnostic	50	B	27	27	27	28	28	28	48.1	54.1	51.1	72.1	70.8	71.45	94	91	92.5	89	91	90	36	39	37.5	49	47	48	42.75	1.6	1.8	1.7	2.7	2.6	2.65	0.6	0.63	0.615	0.8	0.81	0.805	0.71
188	Diagnostic	34	B	30	29	29.5	30	29	29.5	105.5	138.8	122.15	166.8	93.4	130.1	94	97	95.5	91	100	95.5	63	57	60	61	58	59.5	59.75	4.8	5.8	5.3	7.6	8.1	7.85	1.16	1.5	1.33	1.85	2.05	1.95	1.64
189	Diagnostic	50	B	28	28	28	29	29	29	71.8	70.6	71.2	80	77.5	78.75	90	87	88.5	87	96	91.5	49	47	48	53	52	52.5	50.25	2.7	2.6	2.65	3.3	3.2	3.25	0.79	0.81	0.8	0.92	0.9	0.91	0.855
190	Diagnostic	58	B	28	28	28	29	28	28.5	72.7	65	68.85	81.4	73.2	77.3	91	92	91.5	89	97	93	57	45	51	54	47	50.5	50.75	2.7	2.4	2.55	3.4	2.7	3.05	0.83	0.77	0.8	0.92	0.84	0.88	0.84
191	Diagnostic	55	B	29	28	28.5	29	29	29	83.3	9+E1733.2	83.3	132.8	77.3	105.05	96	96	96	97	97	97	50	45	47.5	56	52	54	50.75	3.4	3.4	3.4	5.5	3.2	4.35	1	1.1	1.05	1.14	0.9	1.02	1.035
192	Diagnostic	50	B	28	29	28.5	30	29	29.5	74.1	134.8	104.45	92.6	173.1	132.85	93	89	91	82	85	83.5	49	54	51.5	60	58	59	55.25	2.8	5.6	4.2	4.2	7.3	5.75	0.82	1.53	1.175	1.04	1.84	1.44	1.3075
193	Diagnostic	74	B	28	28	28	29	28	28.5	69.1	51.5	60.3	87.8	81.6	84.7	94	94	94	88	100	94	42	41	41.5	50	47	48.5	45	2.5	1.9	2.2	3.6	3	3.3	0.85	0.65	0.75	1.06	0.93	0.995	0.8725
194	Diagnostic	42	B	29	29	29	29	30	29.5	93.5	98.8	96.15	104.8	107.4	106.1	90	89	89.5	96	83	89.5	53	53	53	55	59	57	55	3.8	4.1	3.95	4.3	4.9	4.6	1.08	1.14	1.11	1.17	1.23	1.2	1.155
195	Diagnostic	41	B	30	30	30	30	30	30	102.8	118.7	110.75	143.6	135.9	139.75	91	103	97	107	105	106	63	63	63	68	67	67.5	65.25	4.7	5.5	5.1	6.7	6.3	6.5	1.12	1.29	1.205	1.47	1.41	1.44	1.3225
196	Diagnostic	58	B	28	29	28.5	29	29	29	67.3	68.2	67.75	72	81.7	76.85	97	103	100	94	94	94	47	51	49	52	55	53.5	51.25	2.5	2.8	2.65	3	3.4	3.2	0.77	0.81	0.79	0.84	0.91	0.875	0.8325
197	Diagnostic	51	B	29	28	28.5	29	28	28.5	96.1	64.2	80.15	70.1	69.6	69.85	89	93	91	89	97	93	53	46	49.5	51	47	49	49.25	3.1	2.4	2.75	2.9	2.6	2.75	0.88	0.75	0.815	0.85	0.79	0.82	0.8175
198	Diagnostic	42	B	28	28	28	29	29	29	73.6	79.6	76.6	81.4	78.4	79.9	97	94	95.5	91	91	91	46	48	47	52	51	51.5	49.25	2.7	3	2.85	3.3	3.2	3.25	0.86	0.89	0.875	0.95	0.93	0.94	0.9075
199	Diagnostic	46	B	29	29	29	30	30	30	90.9	77.8	84.35	109	122.8	115.9	95	96	95.5	93	88	90.5	56	51	53.5	62	65	63.5	58.5	3.8	3.2	3.5	5	1.3	3.15	1	0.92	0.96	1.2	1.3	1.25	1.105
200	Diagnostic	50	B	28	29	28.5	30	31	30.5	82	74.5	78.25	127.1	168.9	148	107	108	107.5	150	149	149.5	47	52	49.5	66	69	67.5	58.5	3.1	3.1	3.1	3.2	4.1	3.65	0.94	0.87	0.905	1.33	1.87	1.6	1.2525
201	Screening	52	C	29	29	29	29	29	29	160	131	145.5	176	184	180	60	50	55	150	50	100	70	66	68	75	74	74.5	71.25	8.47	6.84	7.655	9.48	9.88	9.68	2.33	1.99	2.16	2.46	2.58	2.52	2.34
102	Screening	50	C	29	29	29	29	29	29	158	120	139	137	118	127.5	80	50	65	70	90	80	60	52	56	57	53	55	55.5	8.08	5.97	7.025	6.93	5.89	6.41	2.47	2.05	2.26	2.23	2	2.115	2.1875
203	Screening	43	C	29	29	29	29	29	29	147	137	142	140	138	139	90	120	105	110	100	105	53	53	53	56	48	52	52.5	7.34	6.84	7.09	7.1	6.9	7	2.31	2.16	2.235	2.1	2.06	2.08	2.1575
204	Screening	45	C	29	28	28.5	28	29	28.5	105	106	105.5	106	99	102.5	60	80	70	60	80	70	55	50	52.5	51	54	52.5	52.5	5.28	4.81	5.045	4.82	4.96	4.89	1.66	1.59	1.625	1.57	1.58	1.575	1.6
205	Screening	68	C	28	28	28	28	28	28	73.6	78.4	76	89	82	85.5	110	110	110	110	130	120	44	47	45.5	49	47	48	46.75	3.27	3.52	3.395	4.02	3.68	3.85	1.27	1.32	1.295	1.45	1.37	1.41	1.3525
206	Screening	61	C	28	28	28	29	28	28.5	92	76	84	117	89	103	40	100	70	50	90	70	49	42	45.5	68	53	60.5	53	4.16	3.35	3.755	6.15	4.08	5.115	1.5	1.34	1.42	1.77	1.41	1.59	1.505
207	Screening	36	C	29	29	29	29	28	28.5	111	95	103	97	90	93.5	50	60	55	30	80	55	47	42	44.5	41	39	40	42.25	5.43	4.57	5	4.65	3.93	4.29	1.86	1.7	1.78	1.76	1.53	1.645	1.7125
208	Screening	41	C	29	29	29	29	30	29.5	156	172	164	137	174	155.5	110	100	105	120	110	115	56	60	58	55	64	59.5	58.75	7.86	8.79	8.325	6.88	9.75	8.315	2.37	2.51	2.44	2.12	2.72	2.42	2.43
209	Screening	61	C	29	29	29	30	30	30	113	94	103.5	272	166	219	30	60	45	30	40	35	65	57	61	108	79	93.5	77.25	5.88	4.76	5.32	17.88	9.81	13.845	1.75	1.58	1.665	3.27	2.47	2.87	2.2675
210	Screening	51	C	29	29	29	29	29	29	101	117	109	155	107	131	40	30	35	50	40	45	46	49	47.5	61	46	53.5	50.5	4.92	5.76	5.34	7.95	5.21	6.58	1.82	2.05	1.935	2.41	1.92	2.165	2.05
211	Screening	40	C	29	29	29	29	29	29	134	23	78.5	116	126	121	60	60	60	60	60	60	52	48	50	46	50	48	49	6.66	6.03	6.345	5.65	6.22	5.935	1.13	2.03	1.58	1.96	2.04	2	1.79
212	Screening	42	C	29	29	29	29	29	29	148	139	143.5	168	174	171	100	100	100	150	150	150	75	68	71.5	74	75	74.5	73	9.91	7.31	8.61	9.02	9.37	9.195	2.45	1.96	2.205	2.26	2.32	2.29	2.2475
213	Screening	43	C	29	29	29	29	29	29	142	147	144.5	160	131	145.5	110	100	105	100	100	100	67	67	67	72	65	68.5	67.75	7.44	7.7	7.57	8.53	6.81	7.67	2.01	2.08	2.045	2.18	1.89	2.035	2.04
214	Screening	46	C	30	39	34.5	30	30	30	164	192	178	162	164	163	80	60	70	60	50	55	59	62	60.5	59	56	57.5	59	9.04	9.88	9.46	8.93	8.94	8.935	2.66	2.76	2.71	2.63	2.72	2.675	2.6925
215	Screening	58	C	28	28	28	28	28	28	90	84	87	91	88	89.5	90	100	95	100	100	100	51	45	48	49	50	49.5	48.75	4.1	3.75	3.925	4.11	3.99	4.05	1.45	1.41	1.43	1.48	1.43	1.455	1.4425
216	Screening	71	C	28	29	28.5	29	29	29	94	95	94.5	95	105	100	100	80	90	110	110	110	55	59	57	58	61	59.5	58.25	4.34	4.84	4.59	4.82	5.39	5.105	1.45	1.56	1.505	1.58	1.68	1.63	1.5675
217	Screening	42	C	29	29	29	29	29	29	136	168	152	142	147	144.5	30	40	35	30	70	50	57	62	59.5	58	59	58.5	59	6.88	8.65	7.765	7.21	7.49	7.35	2.08	2.43	2.255	2.14	2.19	2.165	2.21
218	Screening	65	C	29	29	29	29	29	29	122	111	116.5	113	129	121	90	90	90	100	100	100	59	58	58.5	59	64	61.5	60	6.28	6.63	6.455	5.76	6.69	6.225	1.96	1.82	1.89	1.83	1.99	1.91	1.9
219	Screening	45	C	28	28	28	29	29	29	97	106	101.5	111	111	111	120	90	105	110	110	110	42	46	44	48	49	48.5	46.25	4.28	4.74	4.51	5.45	5.46	5.455	1.58	1.64	1.61	1.85	1.83	1.84	1.725
220	Screening	46	C	28	28	28	28	28	28	86	80	83	68	68	68	70	110	90	110	110	110	39	41	40	36	35	35.5	37.75	3.76	3.52	3.64	2.94	2.93	2.935	1.46	1.35	1.405	1.25	1.27	1.26	1.3325
221	Screening	50	C	29	30	29.5	29	30	29.5	162	200	181	147	180	163.5	110	110	110	110	110	110	72	74	73	71	71	71	72	8.64	11.61	10.125	7.81	10.34	9.075	2.31	3.07	2.69	2.13	2.83	2.48	2.585
222	Screening	53	C	28	28	28	28	28	28	85	86	85.5	103	96	99.5	100	100	100	110	110	110	49	44	46.5	57	52	54.5	50.5	3.84	3.82	3.83	4.78	4.38	4.58	1.4	1.46	1.43	1.56	1.52	1.54	1.485
223	Screening	42	C	30	30	30	30	30	30	190	178	184	227	186	206.5	30	150	90	150	150	150	76	74	75	87	74	80.5	77.75	11.11	10.33	10.72	13.81	10.8	12.305	2.75	2.61	2.68	3.09	2.73	2.91	2.795
224	Screening	50	C	29	29	29	29	29	29	140	156	148	144	162	153	110	110	110	110	110	110	69	72	70.5	71	72	71.5	71	7.38	8.32	7.85	7.65	8.64	8.145	2.07	2.24	2.155	2.09	2.32	2.205	2.18
225	Screening	43	C	28	28	28	28	28	28	85	81	83	92	89	90.5	150	150	150	140	150	145	46	44	45	48	47	47.5	46.25	3.8	3.6	3.7	4.14	4	4.07	1.3	1.31	1.305	1.42	1.39	1.405	1.355
226	Screening	40	C	29	29	29	29	29	29	134	148	141	106	129	117.5	70	80	75	90	50	70	52	56	54	44	52	48	51	6.66	7.46	7.06	4.71	6.42	5.565	2.13	2.26	2.195	1.67	2.06	1.865	2.03
227	Screening	52	C	28	29	28.5	28	29	28.5	100	95	97.5	93	115	104	30	40	35	30	50	40	40	48	44	43	52	47.5	45.75	4.38	4.66	4.52	4.12	5.72	4.92	1.73	1.7	1.715	1.59	1.92	1.755	1.735
228	Screening	40	C	29	29	29	29	29	29	136	120	128	120	113	116.5	50	60	55	60	60	60	58	54	56	56	54	55	55.5	6.9	6.01	6.455	6.05	5.66	5.855	2.06	1.89	1.975	1.86	1.79	1.825	1.9
229	Screening	56	C	29	30	29.5	30	30	30	158	210	184	220	225	222.5	50	60	55	70	70	70	71	75	73	84	81	82.5	77.75	8.39	12.24	10.315	13.24	13.39	13.315	2.28	3.19	2.735	3.14	3.26	3.2	2.9675
230	Screening	44	C	29	29	29	28	29	28.5	113	102	107.5	110	112	111	70	110	90	110	120	115	58	54	56	53	52	52.5	54.25	5.74	5.11	5.425	5.6	5.7	5.65	1.73	1.93	1.83	0.74	1.62	1.18	1.505
231	Screening	44	C	29	29	29	29	29	29	117	118	117.5	129	124	126.5	130	130	130	140	120	130	50	50	50	54	55	54.5	52.25	5.78	5.83	5.805	6.46	6.23	6.345	1.91	1.92	1.915	2.02	1.93	1.975	1.945
232	Screening	52	C	28	28	28	29	28	28.5	106	103	104.5	96	89	92.5	80	80	80	70	80	75	44	45	44.5	46	43	44.5	44.5	4.71	4.59	4.65	4.68	3.94	4.31	1.77	1.7	1.735	1.74	1.52	1.63	1.6825
233	Screening	43	C	29	29	29	29	29	29	111	105	108	131	111	121	100	110	105	100	100	100	49	50	49.5	55	50	52.5	51	5.46	5.19	5.325	6.59	5.48	6.035	1.83	0.73	1.28	2	0.82	1.41	1.345
234	Screening	70	C	29	29	29	29	29	29	120	3	61.5	180	118	149	70	80	75	90	80	85	59	58	58.5	73	63	68	63.25	6.11	5.23	5.67	9.63	6.09	7.86	1.93	1.7	1.815	2.55	0.85	1.7	1.7575
235	Screening	42	C	29	29	29	29	30	29.5	174	194	184	164	198	181	90	80	85	80	100	90	58	60	59	58	67	62.5	60.75	8.83	9.92	9.375	8.33	11.22	9.775	2.59	2.81	2.7	2.45	3.02	2.735	2.7175
236	Screening	46	C	29	29	29	30	30	30	158	150	154	174	202	188	40	40	40	60	60	60	69	70	69.5	81	86	83.5	76.5	8.33	7.94	8.135	10.36	12.24	11.3	2.19	2.07	2.13	2.46	2.78	2.62	2.375
237	Screening	53	C	29	30	29.5	30	29	29.5	153	164	158.5	180	192	186	40	50	45	50	60	55	68	75	71.5	76	73	74.5	73	8	9.56	8.78	10.53	10.27	10.4	2.27	2.25	2.26	2.73	2.71	2.72	2.49
238	Screening	39	C	29	29	29	29	29	29	126	111	118.5	126	153	139.5	30	50	40	70	70	70	58	54	56	60	67	63.5	59.75	6.4	5.56	5.98	6.44	8.01	7.225	1.92	1.76	1.84	1.88	2.16	2.02	1.93
239	Screening	41	C	29	29	29	29	29	29	145	132	138.5	162	145	153.5	40	40	40	40	70	55	64	63	63.5	70	68	69	66.25	7.54	6.82	7.18	8.57	7.62	8.095	2.08	1.93	2.005	2.23	2.04	2.135	2.07
240	Screening	44	C	29	29	29	30	29	29.5	176	137	156.5	188	190	189	50	40	45	50	30	40	71	65	68	75	73	74	71	9.35	7.13	8.24	10.95	10.16	10.555	2.4	1.97	2.185	2.7	2.55	2.625	2.405
241	Screening	40	C	28	28	28	29	29	29	43	41	42	49	49	49	40	40	40	70	140	105	43	41	42	49	49	49	45.5	4.25	3.92	4.085	5.07	4.53	4.8	1.55	0.48	1.015	0.71	1.54	1.125	1.07
242	Screening	39	C	30	29	29.5	30	30	30	194	155	174.5	125	202	163.5	40	50	45	40	100	70	57	51	54	67	65	66	60	10.61	7.58	9.095	12.75	11.36	12.055	3.18	2.43	2.805	3.41	3.12	3.265	3.035
243	Screening	46	C	29	29	29	29	29	29	137	142	139.5	145	134	139.5	90	30	60	40	40	40	66	65	65.5	62	59	60.5	63	7.15	7.39	7.27	7.46	6.83	7.145	1.96	2.04	2	2.11	2.01	2.06	2.03
244	Screening	48	C	28	29	28.5	28	29	28.5	91	108	99.5	106	95	100.5	80	100	90	100	70	85	40	47	43.5	42	40	41	42.25	3.99	5.28	4.635	4.68	4.54	4.61	1.51	1.82	1.665	1.71	1.73	1.72	1.6925
245	Screening	36	C	29	29	29	29	29	29	116	102	109	120	110	115	110	120	115	150	150	150	61	57	59	61	60	60.5	59.75	5.95	5.16	5.555	6.16	5.62	5.89	1.73	1.6	1.665	1.78	1.65	1.715	1.69
246	Screening	48	C	28	28	28	28	28	28	82	80	81	87	78.4	82.7	120	100	110	100	110	105	36	37	36.5	40	39	39.5	38	3.55	3.47	3.51	3.81	3.43	3.62	1.8	1.42	1.61	1.45	1.35	1.4	1.505
247	Screening	33	C	29	28	28.5	28	29	28.5	94	88	91	107	98	102.5	140	110	125	110	80	95	43	37	40	44	40	42	41	4.53	3.82	4.175	4.76	4.68	4.72	1.67	1.55	1.61	1.69	1.78	1.735	1.6725
248	Screening	55	C	27	27	27	28	27	27.5	60	54.4	57.2	63	59	61	110	100	105	90	130	110	33	34	33.5	40	38	39	36.25	2.34	2.13	2.235	2.77	2.35	2.56	1.1	1	1.05	0.15	1.02	0.585	0.8175
249	Screening	46	C	29	29	29	29	29	29	110	126	118	140	155	147.5	110	110	110	120	130	125	60	64	62	67	68	67.5	64.75	5.62	6.53	6.075	7.33	8.15	7.74	1.65	0.83	1.24	1.98	2.17	2.075	1.6575
250	Screening	62	C	28	28	28	28	28	28	87	103	95	93	103	98	30	30	30	30	50	40	43	45	44	49	47	48	46	3.85	4.59	4.22	4.2	4.62	4.41	1.49	1.7	1.595	0.51	1.68	1.095	1.345
251	Diagnostic	50	C	28	28	28	28	28	28	90	84	87	74.4	82	78.2	80	130	105	110	110	110	38	38	38	37	36	36.5	37.25	3.92	3.66	3.79	3.23	3.55	3.39	1.62	1.53	1.575	1.39	1.54	1.465	1.52
252	Diagnostic	58	C	29	29	29	29	29	29	118	131	124.5	174	186	180	40	40	40	40	40	40	52	65	58.5	75	79	77	67.75	6.07	6.81	6.44	9.37	10.16	9.765	1.86	2.01	1.935	2.43	2.51	2.47	2.2025
253	Diagnostic	60	C	29	29	29	30	30	30	129	129	129	202	210	206	150	150	150	150	150	150	86	68	77	86	89	87.5	82.25	6.78	6.78	6.78	12.24	12.87	12.555	1.93	1.93	1.93	2.85	2.89	2.87	2.4
254	Diagnostic	35	C	30	29	29.5	29	29	29	170	186	178	188	184	186	50	50	50	70	70	70	70	70	70	71	71	71	70.5	9.73	9.95	9.84	9.99	9.77	9.88	2.55	2.56	2.555	2.55	2.5	2.525	2.54
255	Diagnostic	42	C	29	29	29	29	29	29	105	112	108.5	117	122	119.5	30	30	30	40	50	45	50	55	52.5	54	53	53.5	53	5.19	5.63	5.41	5.86	6.09	5.975	1.73	1.76	1.745	1.85	1.94	1.895	1.82
256	Diagnostic	33	C	30	29	29.5	30	30	30	166	192	179	202	190	196	40	40	40	50	40	45	64	64	64	69	67	68	66	9.31	9.95	9.63	11.52	10.76	11.14	2.6	2.72	2.66	3.03	2.9	2.965	2.8125
257	Diagnostic	49	C	29	29	29	30	29	29.5	134	125	129.5	174	166	170	30	40	35	60	70	65	69	61	65	80	72	76	70.5	7.07	6.41	6.74	10.32	8.85	9.585	1.88	1.85	1.865	2.47	2.26	2.365	2.115
258	Diagnostic	50	C	29	29	29	29	30	29.5	145	124	134.5	182	182	182	60	50	55	60	110	85	63	58	60.5	76	84	80	70.25	7.49	6.29	6.89	9.84	10.95	10.395	2.24	2.01	2.125	2.52	2.62	2.57	2.3475
259	Diagnostic	64	C	29	29	29	29	29	29	116	115	115.5	105	126	115.5	150	150	150	150	150	150	71	67	69	64	68	66	67.5	6.16	6.02	6.09	5.44	6.62	6.03	1.71	1.75	1.73	1.65	1.89	1.77	1.75
260	Diagnostic	43	C	29	29	29	29	29	29	101	101	101	97	107	102	80	70	75	80	80	80	49	48	48.5	47	47	47	47.75	4.97	4.96	4.965	4.74	5.23	4.985	1.68	1.69	1.685	1.65	1.8	1.725	1.705
261	Diagnostic	48	C	29	29	29	29	29	29	98	115	106.5	98	23	60.5	100	90	95	140	100	120	50	50	50	53	56	54.5	52.25	4.84	5.68	5.26	4.89	6.2	5.545	1.62	1.88	1.75	1.58	1.9	1.74	1.745
262	Diagnostic	50	C	28	28	28	29	29	29	102	106	104	100	108	104	140	150	145	150	150	150	57	56	56.5	60	63	61.5	59	4.74	4.91	4.825	5.11	5.58	5.345	1.55	1.6	1.575	1.62	1.7	1.66	1.6175
263	Diagnostic	47	C	29	29	29	28	29	28.5	95	113	104	91	107	99	150	150	150	150	150	150	60	67	63.5	54	64	59	61.25	4.86	5.92	5.39	8.18	5.55	6.865	1.45	1.63	1.54	1.34	1.58	1.46	1.5
264	Diagnostic	45	C	27	28	27.5	27	28	27.5	65.6	82	73.8	56	94	75	50	50	50	150	30	90	25	35	30	27	35	31	30.5	2.49	3.54	3.015	2.17	4.05	3.11	1.36	1.5	1.43	1.15	1.7	1.425	1.4275
265	Diagnostic	32	C	29	29	29	29	29	29	118	108	113	162	126	144	30	30	30	30	30	30	49	45	47	56	52	54	50.5	5.81	5.2	5.505	8.17	6.27	7.22	1.94	1.83	1.885	0.46	2.01	1.235	1.56
266	Diagnostic	82	C	29	29	29	29	29	29	95	107	101	105	116	110.5	40	70	55	40	30	35	56	60	58	57	60	58.5	58.25	4.79	5.47	5.13	5.31	5.93	5.62	1.59	1.72	1.655	1.75	1.85	1.8	1.7275
267	Diagnostic	43	C	29	28	28.5	28	28	28	105	93	99	99	90	94.5	140	150	145	150	150	150	44	41	42.5	40	49	44.5	43.5	5.08	4.09	4.585	4.34	3.93	4.135	1.82	1.54	1.68	1.63	1.53	1.58	1.63
268	Diagnostic	43	C	29	29	29	29	29	29	156	64	110	126	139	132.5	110	110	110	110	120	115	55	57	56	48	62	55	55.5	7.84	8.4	8.12	6.18	6.91	6.545	1.4	2.48	1.94	2.08	2.21	2.145	2.0425
269	Diagnostic	35	C	29	30	29.5	29	30	29.5	122	205	163.5	122	220	171	50	90	70	60	110	85	65	83	74	69	91	80	77	6.35	12.29	9.32	6.43	13.58	10.005	1.77	2.86	2.315	1.72	2.93	2.325	2.32
270	Diagnostic	45	C	28	28	28	28	28	28	74.4	83	78.7	90	98	94	90	100	95	100	100	100	41	42	41.5	42	48	45	43.25	3.27	3.66	3.465	3.97	4.41	4.19	1.26	1.37	1.315	1.48	1.5	1.49	1.4025
271	Diagnostic	47	C	29	29	29	29	29	29	118	148	133	140	162	151	110	140	125	120	130	125	54	63	58.5	60	61	60.5	59.5	5.91	7.64	6.775	7.16	8.31	7.735	1.86	2.14	2	2.07	2.36	2.215	2.1075
272	Diagnostic	58	C	29	29	29	29	30	29.5	145	139	142	145	162	153.5	40	60	50	70	40	55	70	67	68.5	68	75	71.5	70	7.67	7.28	7.475	7.62	9.44	8.53	2.12	2.09	2.105	2.16	2.49	2.325	2.215
273	Diagnostic	39	C	29	29	29	29	29	29	120	115	117.5	136	102	119	60	70	65	40	80	60	43	43	43	43	41	42	42.5	5.79	5.55	5.67	6.56	4.89	5.725	2.09	2.01	2.05	2.35	1.84	2.095	2.0725
274	Diagnostic	52	C	29	30	29.5	30	30	30	184	205	194.5	194	205	199.5	150	150	150	90	150	120	67	78	72.5	72	77	74.5	73.5	9.64	12.07	10.855	11.18	12.03	11.605	2.72	3.05	2.885	3.02	3.07	3.045	2.965
275	Diagnostic	40	C	29	29	29	29	29	29	142	120	131	182	140	161	90	60	75	60	70	65	53	54	53.5	57	63	60	56.75	7.09	6.01	6.55	9.21	7.23	8.22	2.23	1.89	2.06	2.73	2.03	2.38	2.22
276	Diagnostic	47	C	29	29	29	29	29	29	120	120	120	150	125	137.5	30	30	30	30	30	30	50	50	50	59	54	56.5	53.25	5.93	5.93	5.93	7.64	6.26	6.95	1.95	1.95	1.95	2.23	1.96	2.095	2.0225
277	Diagnostic	41	C	29	29	29	29	29	29	120	106	113	111	152	131.5	40	40	40	30	30	30	45	49	47	48	60	54	50.5	5.83	5.22	5.525	5.45	7.77	6.61	2.03	1.76	1.895	1.85	2.23	2.04	1.9675
278	Diagnostic	39	C	30	30	30	30	30	30	205	162	183.5	230	215	222.5	30	30	30	40	50	45	65	57	61	67	58	62.5	61.75	11.53	8.86	10.195	13.03	11.8	12.415	3.16	2.68	2.92	3.48	3.48	3.48	3.2
279	Diagnostic	30	C	29	29	29	29	29	29	178	178	178	172	180	176	60	50	55	150	150	150	65	66	65.5	63	67	65	65.25	9.26	10.05	9.655	8.88	9.43	9.155	2.51	2.74	2.625	2.47	2.51	2.49	2.5575
280	Diagnostic	68	C	29	28	28.5	29	29	29	101	102	101.5	111	116	113.5	60	50	55	150	150	150	64	54	59	66	65	65.5	62.25	5.23	4.69	4.96	5.79	6.03	5.91	1.59	1.58	1.585	1.71	1.79	1.75	1.6675
281	Diagnostic	47	C	29	29	29	29	29	29	129	136	132.5	142	168	155	150	40	95	40	50	45	59	52	55.5	59	63	61	58.25	6.57	6.76	6.665	7.23	8.68	7.955	1.94	2.16	2.05	2.12	2.41	2.265	2.1575
282	Diagnostic	41	C	29	29	29	29	29	29	129	174	151.5	153	140	146.5	90	50	70	30	80	55	48	53	50.5	49	46	47.5	49	6.33	8.68	7.505	7.53	6.82	7.175	2.13	2.71	2.42	2.47	2.53	2.5	2.46
283	Diagnostic	37	C	29	29	29	29	29	29	153	144	148.5	160	162	161	140	120	130	80	100	90	56	54	55	58	57	57.5	56.25	7.71	7.21	7.46	8.12	8.2	8.16	2.33	2.24	2.285	2.4	2.45	2.425	2.355
284	Diagnostic	38	C	30	30	30	30	31	30.5	220	235	227.5	259	247	253	50	40	45	50	50	50	61	64	62.5	71	78	74.5	68.5	12.2	3.7	7.95	14.88	15.64	15.26	3.46	3.63	3.545	3.8	3.81	3.805	3.675
285	Diagnostic	40	C	30	30	30	30	30	30	230	196	213	220	217	218.5	120	120	120	120	120	120	87	75	81	81	80	80.5	80.75	13.99	11.42	12.705	13.1	12.87	12.985	3.12	2.85	2.985	3.07	3.05	3.06	3.0225
286	Diagnostic	48	C	29	28	28.5	29	29	29	99	100	99.5	106	118	112	80	90	85	110	90	100	54	49	51.5	57	58	57.5	54.5	4.96	4.52	4.74	5.36	5.99	5.675	1.58	1.52	1.55	1.65	1.8	1.725	1.6375
287	Diagnostic	43	C	28	29	28.5	29	29	29	83	93	88	94	134	114	100	90	95	150	110	130	47	40	43.5	55	53	54	48.75	3.73	4.44	4.085	4.72	6.69	5.705	1.3	1.69	1.495	1.5	2.11	1.805	1.65
288	Diagnostic	36	C	30	30	30	30	31	30.5	207	252	229.5	210	235	222.5	160	40	100	140	60	100	75	84	79.5	76	84	80	79.75	12.06	15.16	13.61	12.28	15.2	13.74	3	3.47	3.235	3.03	3.53	3.28	3.2575
289	Diagnostic	42	C	28	28	28	29	28	28.5	81	82	81.5	98	86	92	110	100	105	110	100	105	43	45	44	46	45	45.5	44.75	3.59	3.66	3.625	4.94	3.83	4.385	1.33	1.31	1.32	1.54	1.36	1.45	1.385
290	Diagnostic	37	C	29	29	29	29	29	29	131	131	131	160	194	177	100	90	95	50	40	45	64	68	66	67	73	70	68	6.79	6.89	6.84	8.38	10.38	9.38	1.9	1.85	1.875	2.25	2.6	2.425	2.15
291	Diagnostic	60	C	28	28	28	28	28	28	84	78.4	81.2	87	73.6	80.3	60	30	45	40	80	60	43	42	42.5	48	44	46	44.25	3.72	3.46	3.59	3.92	3.27	3.595	1.45	1.38	1.415	1.43	1.27	1.35	1.3825
292	Diagnostic	35	C	30	29	29.5	29	29	29	176	110	143	160	121	140.5	70	50	60	100	100	100	65	49	57	58	54	56	56.5	9.9	5.41	7.655	8.12	6.06	7.09	2.73	1.82	2.275	2.4	1.91	2.155	2.215
293	Diagnostic	63	C	28	28	28	28	28	28	81	67.2	74.1	89	92	90.5	100	110	105	130	120	125	47	45	46	53	50	51.5	48.75	3.64	3	3.32	4.08	4.17	4.125	1.35	1.16	1.255	1.41	1.49	1.45	1.3525
294	Diagnostic	51	C	29	29	29	29	29	29	101	117	109	155	107	131	40	30	35	50	40	45	46	49	47.5	61	46	53.5	50.5	4.92	5.76	5.34	7.95	5.21	6.58	1.82	2.05	1.935	2.41	1.92	2.165	2.05
295	Diagnostic	49	C	29	29	29	29	28	28.5	94	110	102	103	103	103	30	30	30	40	80	60	36	42	39	41	38	39.5	39.25	4.43	5.29	4.86	4.94	4.49	4.715	1.83	1.95	1.89	1.86	1.76	1.81	1.85
296	Diagnostic	46	C	29	29	29	29	29	29	136	168	152	142	147	144.5	30	40	35	30	70	50	57	62	59.5	58	59	58.5	59	6.88	8.65	7.765	7.21	7.49	7.35	2.08	2.43	2.255	2.14	2.19	2.165	2.21
297	Diagnostic	60	C	28	28	28	28	28	28	76	76	76	64	74.4	69.2	100	100	100	100	100	100	44	42	43	39	42	40.5	41.75	3.38	3.35	3.365	2.8	3.28	3.04	1.31	1.34	1.325	1.18	1.31	1.245	1.285
298	Diagnostic	31	C	30	29	29.5	30	30	30	170	152	161	217	196	206.5	40	40	40	50	50	50	77	70	73.5	85	80	82.5	78	9.98	8.05	9.015	13.1	11.63	12.365	2.46	2.1	2.28	2.99	2.77	2.88	2.58
299	Diagnostic	31	C	29	30	29.5	29	30	29.5	121	176	148.5	155	205	180	100	150	125	40	40	40	52	71	61.5	58	68	63	62.25	6.02	10.11	8.065	7.87	11.65	9.76	1.94	2.63	2.285	2.33	3.1	2.715	2.5
300	Diagnostic	42	C	29	29	29	30	29	29.5	178	150	164	202	164	183	30	40	35	60	12	36	56	57	56.5	67	60	63.5	60	8.97	7.59	8.28	11.44	8.38	9.91	2.69	2.28	2.485	3.07	2.4	2.735	2.61
																							KEY
																							CBT=Compressed breast thickness
																							BCF=Brast compression force
																							ESD=Entrance surface dose
																							RCC=Right craniocaudal
																							LCC=Left craniocaudal
																							RMLO=Right mediaolateral oblique
																							LMLO=Left mediolateral oblique
																							ALL-MEAN CBT(mm)= The average CBT of (4 breast images)both rght and left breasts in both CC and MLO vews
																							ALL-MEAN AGD (mGy)=the mean of the AGD of both (all the 4 images) rght and left breasts in both CC and MLO Views

## Sheet: DATA FOR IMAGE QUALITY HOSP-C
S.NO	HOSP C	CC P	MLO P	CC G	MLO G	CC M	MLO M	CC I	MM I
1		1	1				0
2		1	1
3		1	1
4		1	1
5		1	1						1
6		1
7		1	1
8		1	1
9								1	1
10		1	1
11		1	1
12		1	1
13		1	1
14						1	1
15		1	1
16		1	1
17		1	1
18		1	1
19		1	1
20		1	1
21		1							1
22		1	1
23		1	1
24		1	1
25		1	1
26		1	1
27						1	1
28		1	1
29		1	1
30		1	1
31		1	1
32		1	1
33						1	1
34				1	1
35		1	1
36		1	1
37		1					1
38		1	1
39		1					1
40			1	1
41		1					1
42		1					1
43		1	1				1
44		1
45		1	1
46		1					1
47		1	1
48		1					1
49		1	1
50		1	1
TOTAL		44	36	2	1	3	44	1	3
		P	G	M	I	TOTAL	%AGE
	CC	44	2	3	1
	MLO	36	1	10	3

## Sheet: DATA FOR IMAGE QUALITY-HOSP-A
S.NO	HOSP A	CC P	MLO P	CC G	MLO G	CC M	MLO M	CC I	MM I
1		1	1
2						1	1
3		1	1
4		1	1
5						1	1
6		1	1
7								1	1
8		1	1
9		1					1
10		1					1
11						1	1
12		1	1
13				1	1
14		1	1
15						1	1
16		1	1
17						1	1
18						1	1
19						1	1
20		1					1
21		1	1
22		1	1
23		1					1
24						1	1
25						1	1
26						1	1
27		1					1
28						1	1
29		1	1
30						1	1
31		1	1
32		1	1
33						1	1
34						1	1
35		1					1
36		1	1
37						1	1
38				1			1
39		1					1
40						1	1
41		1	1
42						1	1
43		1	1
44		1	1
45		1	1
46		1	1
47		1					1
48						1	1
49			1			1
50		1	1
TOTAL	TOTAL	28	21	2	1	19	27	1	1
			P	G	M	I
		CC	28	2	19	1
		MLO	21	1	27	1

## Sheet: DATA FOR IMAGE QUALITY-HOSP-B
S.NO	HOSP B	CC P	MLO P	CC G	MLO G	CC M	MLO M	CC I	MM I
1		1					1
2		1	1
3		1	1
4		1					1
5		1	1
6		1	1
7		1	1
8		1	1
9						1	1
10				1			1
11			1			1
12		1			1
13		1	1
14		1	1
15		1	1
16			1			1
17		1	1
18						1	1
19		1	1
20		1					1
21		1	1
22		1					1
23		1					1
24		1	1
25		1	1
26		1							1
27		1	1
28		1	1
29		1	1
30		1	1
31		1	1
32		1	1
33		1	1
34		1			1
35		1					1
36						1	1
37						1	1
38		1					1
39		1			1
40		1	1
41				1	1
42		1	1
43		1	1
44		1	1
45						1	1
46						1	1
47		1	1
48		1			1
49						1	1
50		1	1
TOTAL		39	29	2	5	9	15	0	1
	Projection	P	G	M	I
	CC	39	2	9	0
	MLO	29	5	15	1
